# Supplementary material for: Sex-Related Differences in Outpatient Healthcare of Acute Coronary Syndrome: Evidence from an Italian Real-World Investigation
Source: J Clin Med. 2023 Apr 19;12(8):2972. doi: 10.3390/jcm12082972 (PMC10140904; doi:10.3390/jcm12082972)
Supplement: Supplementary file 1 [file jcm-12-02972-s001.zip]

Archive with 1 entries (1 files):
- jcm-2329888-supplementary.pdf
